# Supplementary material for: The E3 Ligase GmPUB21 Negatively Regulates Drought and Salinity Stress Response in Soybean
Source: Int J Mol Sci. 2022 Jun 21;23(13):6893. doi: 10.3390/ijms23136893 (PMC9266294; doi:10.3390/ijms23136893)
Supplement: Supplementary file 1 [file ijms-23-06893-s001.zip]

Archive with 1 entries (1 files):
- ijms-1768460-supplementary.pdf
